# Supplementary material for: The Solvent Dimethyl Sulfoxide Affects Physiology, Transcriptome and Secondary Metabolism of Aspergillus flavus
Source: J Fungi (Basel). 2021 Dec 9;7(12):1055. doi: 10.3390/jof7121055 (PMC8703953; doi:10.3390/jof7121055)
Supplement: Supplementary file 1 [file jof-07-01055-s001.zip]

Archive with 5 entries (5 files):
- JoF Costes et al Supp. Materials.pdf
- Table S2.xlsx
- Table S3.xlsx
- Table S4.xlsx
- Table S5.xlsx
