# Supplementary material for: The Solvent Dimethyl Sulfoxide Affects Physiology, Transcriptome and Secondary Metabolism of Aspergillus flavus
Source: J Fungi (Basel). 2021 Dec 9;7(12):1055. doi: 10.3390/jof7121055 (PMC8703953; doi:10.3390/jof7121055)
Supplement: Supplementary file 1 [file jof-07-01055-s001.zip › Table S2.xlsx]

## Sheet: GO terms D1 vs CTRL
Table S2: GO terms significantly enriched in response to DMSO
Enriched GO terms obtained from functional analysis of the 241 DEG in response to the DMSO concentration "D1"
Ontology	GO ID	GO Term	Term eliminated by REVIGO (0=no/1=yes)	Genes in the bkgd with this term	Genes in your result with this term	Percent of bkgd Genes in your result	Fold enrichment	Odds ratio	P-value	Benjamini	Bonferroni
biological process	GO:0000023	maltose metabolic process	0	1	1	100	53.87	54.22	0.0361	0.0361	1
biological process	GO:0000025	maltose catabolic process	1	1	1	100	53.87	54.22	0.0361	0.0361	1
biological process	GO:0000040	low-affinity iron ion transmembrane transport	0	1	1	100	53.87	54.22	0.0361	0.0361	1
biological process	GO:0043041	amino acid activation for nonribosomal peptide biosynthetic process	0	1	1	100	53.87	54.22	0.0361	0.0361	1
biological process	GO:1901376	organic heteropentacyclic compound metabolic process	0	31	23	74.2	39.97	46.91	1.21e-26	5.83e-26	3.5e-25
biological process	GO:0009404	toxin metabolic process	0	32	23	71.9	38.72	45.44	2.04e-26	7.4e-26	5.92e-25
biological process	GO:0009403	toxin biosynthetic process	1	32	23	71.9	38.72	45.44	2.04e-26	7.4e-26	5.92e-25
biological process	GO:0019748	secondary metabolic process	0	136	27	19.9	10.69	12.79	6.65e-19	1.93e-18	1.93e-17
biological process	GO:0015675	nickel cation transport	1	1	1	100	53.87	54.22	0.0361	0.0361	1
biological process	GO:1901264	carbohydrate derivative transport	0	33	3	9.1	4.9	4.98	0.0273	0.0361	0.792
biological process	GO:0044711	single-organism biosynthetic process	0	641	31	4.8	2.61	3.02	1.05e-06	2.76e-06	3.03e-05
biological process	GO:0035444	nickel cation transmembrane transport	1	1	1	100	53.87	54.22	0.0361	0.0361	1
biological process	GO:0018130	heterocycle biosynthetic process	0	629	27	4.3	2.31	2.6	4.62e-05	0.000103	0.00134
biological process	GO:0043042	amino acid adenylylation by nonribosomal peptide synthase	1	1	1	100	53.87	54.22	0.0361	0.0361	1
biological process	GO:0043385	mycotoxin metabolic process	1	31	23	74.2	39.97	46.91	1.21e-26	5.83e-26	3.5e-25
biological process	GO:0043386	mycotoxin biosynthetic process	1	31	23	74.2	39.97	46.91	1.21e-26	5.83e-26	3.5e-25
biological process	GO:0044550	secondary metabolite biosynthetic process	1	40	23	57.5	30.97	36.32	9.12e-25	2.94e-24	2.64e-23
biological process	GO:1901362	organic cyclic compound biosynthetic process	0	736	30	4.1	2.2	2.49	4.17e-05	0.000101	0.00121
biological process	GO:0006118	obsolete electron transport	0	541	17	3.1	1.69	1.78	0.0251	0.0361	0.728
biological process	GO:0055114	oxidation-reduction process	0	1080	33	3.1	1.65	1.83	0.0028	0.00541	0.0812
biological process	GO:0045122	aflatoxin biosynthetic process	1	31	23	74.2	39.97	46.91	1.21e-26	5.83e-26	3.5e-25
biological process	GO:0046222	aflatoxin metabolic process	1	31	23	74.2	39.97	46.91	1.21e-26	5.83e-26	3.5e-25
biological process	GO:0044710	single-organism metabolic process	0	2366	66	2.8	1.5	1.89	0.000112	0.000233	0.00326
biological process	GO:1901360	organic cyclic compound metabolic process	0	1455	38	2.6	1.41	1.54	0.0167	0.027	0.485
biological process	GO:0046483	heterocycle metabolic process	0	1319	34	2.6	1.39	1.5	0.0284	0.0361	0.823
biological process	GO:0009058	biosynthetic process	0	1484	38	2.6	1.38	1.51	0.0223	0.034	0.646
biological process	GO:0044699	single-organism process	0	3977	91	2.3	1.23	1.58	0.00364	0.00659	0.106
biological process	GO:0008152	metabolic process	0	4727	103	2.2	1.17	1.54	0.00762	0.013	0.221
biological process	GO:1901378	organic heteropentacyclic compound biosynthetic process	0	31	23	74.2	39.97	46.91	1.21e-26	5.83e-26	3.5e-25
cellular component	GO:0030313	cell envelope	0	6	2	33.3	17.96	18.18	0.0086	0.0227	0.0602
cellular component	GO:0030288	outer membrane-bounded periplasmic space	1	6	2	33.3	17.96	18.18	0.0086	0.0227	0.0602
cellular component	GO:0044462	external encapsulating structure part	0	9	2	22.2	11.97	12.12	0.0163	0.0228	0.114
cellular component	GO:0031226	intrinsic component of plasma membrane	1	101	6	5.9	3.2	3.29	0.0133	0.0228	0.093
cellular component	GO:0042597	periplasmic space	0	16	2	12.5	6.73	6.81	0.0417	0.0417	0.292
cellular component	GO:0005887	integral component of plasma membrane	0	94	6	6.4	3.44	3.54	0.00971	0.0227	0.068
cellular component	GO:0044459	plasma membrane part	0	126	6	4.8	2.57	2.63	0.0334	0.0389	0.234
molecular function	GO:0004503	monophenol monooxygenase activity	0	1	1	100	53.87	54.22	0.0361	0.0375	0.975
molecular function	GO:2001070	starch binding	0	1	1	100	53.87	54.22	0.0361	0.0375	0.975
molecular function	GO:0004339	glucan 1,4-alpha-glucosidase activity	1	3	2	66.7	35.91	36.38	0.00318	0.0123	0.0859
molecular function	GO:0004185	serine-type carboxypeptidase activity	0	12	2	16.7	8.98	9.08	0.026	0.0375	0.702
molecular function	GO:0018580	nitronate monooxygenase activity	1	13	2	15.4	8.29	8.38	0.0297	0.0375	0.801
molecular function	GO:0005381	iron ion transmembrane transporter activity	1	10	2	20	10.77	10.9	0.0193	0.0375	0.522
molecular function	GO:0015662	ATPase activity, coupled to transmembrane movement of ions, phosphorylative mechanism	1	21	3	14.3	7.7	7.83	0.00907	0.0245	0.245
molecular function	GO:0008324	cation transmembrane transporter activity	0	196	8	4.1	2.2	2.27	0.0328	0.0375	0.886
molecular function	GO:0030246	carbohydrate binding	0	41	5	12.2	6.57	6.76	0.00141	0.00636	0.0382
molecular function	GO:0015099	nickel cation transmembrane transporter activity	1	1	1	100	53.87	54.22	0.0361	0.0375	0.975
molecular function	GO:0016209	antioxidant activity	0	40	4	10	5.39	5.51	0.00818	0.0245	0.221
molecular function	GO:0015926	glucosidase activity	0	21	3	14.3	7.7	7.83	0.00907	0.0245	0.245
molecular function	GO:0016684	oxidoreductase activity, acting on peroxide as acceptor	0	32	3	9.4	5.05	5.13	0.0254	0.0375	0.685
molecular function	GO:1901505	carbohydrate derivative transporter activity	0	33	3	9.1	4.9	4.98	0.0273	0.0375	0.738
molecular function	GO:0010181	FMN binding	0	61	4	6.6	3.53	3.6	0.0305	0.0375	0.822
molecular function	GO:0016703	oxidoreductase activity, acting on single donors with incorporation of molecular oxygen, incorporation of one atom of oxygen (internal monooxygenases or internal mixed function oxidases)	1	13	2	15.4	8.29	8.38	0.0297	0.0375	0.801
molecular function	GO:0020037	heme binding	0	225	12	5.3	2.87	3.03	0.00127	0.00636	0.0343
molecular function	GO:0016716	oxidoreductase activity, acting on paired donors, with incorporation or reduction of molecular oxygen, another compound as one donor, and incorporation of one atom of oxygen	0	1	1	100	53.87	54.22	0.0361	0.0375	0.975
molecular function	GO:0046906	tetrapyrrole binding	0	225	12	5.3	2.87	3.03	0.00127	0.00636	0.0343
molecular function	GO:0016705	oxidoreductase activity, acting on paired donors, with incorporation or reduction of molecular oxygen	0	259	13	5	2.7	2.86	0.00136	0.00636	0.0366
molecular function	GO:0004497	monooxygenase activity	0	227	10	4.4	2.37	2.47	0.0113	0.0276	0.304
molecular function	GO:0016741	transferase activity, transferring one-carbon groups	0	172	7	4.1	2.19	2.25	0.045	0.045	1
molecular function	GO:0005506	iron ion binding	0	247	10	4	2.18	2.26	0.0189	0.0375	0.51
molecular function	GO:0046915	transition metal ion transmembrane transporter activity	1	32	3	9.4	5.05	5.13	0.0254	0.0375	0.685
molecular function	GO:0070008	serine-type exopeptidase activity	1	12	2	16.7	8.98	9.08	0.026	0.0375	0.702
molecular function	GO:0016491	oxidoreductase activity	0	1434	46	3.2	1.73	2.04	9.92e-05	0.00268	0.00268
molecular function	GO:0003824	catalytic activity	0	4509	104	2.3	1.24	1.77	0.000593	0.00636	0.016

## Sheet: GO terms D2 vs CTRL
Table S2: GO terms significantly enriched in response to DMSO
Enriched GO terms obtained from functional analysis of the 4872 DEG in response to the DMSO concentration "D2"
Ontology	GO ID	GO Term	Term eliminated by REVIGO (0=no/1=yes)	Genes in the bkgd with this term	Genes in your result with this term	Percent of bkgd Genes in your result	Fold enrichment	Odds ratio	P-value	Benjamini	Bonferroni
biological process	GO:1901376	organic heteropentacyclic compound metabolic process	0	31	27	87.1	2.26	2.27	0.00173	0.011	0.0659
biological process	GO:0005976	polysaccharide metabolic process	0	105	56	53.3	1.39	1.39	0.0304	0.0398	1
biological process	GO:0009404	toxin metabolic process	0	32	27	84.4	2.19	2.2	0.00236	0.0112	0.0897
biological process	GO:0006073	cellular glucan metabolic process	1	47	33	70.2	1.82	1.83	0.00637	0.0173	0.242
biological process	GO:0006082	organic acid metabolic process	1	499	236	47.3	1.23	1.25	0.00432	0.0153	0.164
biological process	GO:0006118	obsolete electron transport	0	541	237	43.8	1.14	1.15	0.0474	0.05	1
biological process	GO:0006520	cellular amino acid metabolic process	1	295	145	49.2	1.28	1.29	0.00871	0.0207	0.331
biological process	GO:0006816	calcium ion transport	1	16	13	81.3	2.11	2.12	0.0368	0.0437	1
biological process	GO:0009064	glutamine family amino acid metabolic process	1	56	32	57.1	1.48	1.49	0.0489	0.05	1
biological process	GO:0009084	glutamine family amino acid biosynthetic process	1	37	23	62.2	1.61	1.62	0.0493	0.05	1
biological process	GO:0009403	toxin biosynthetic process	1	32	27	84.4	2.19	2.2	0.00236	0.0112	0.0897
biological process	GO:0071554	cell wall organization or biogenesis	0	127	68	53.5	1.39	1.4	0.0175	0.0287	0.665
biological process	GO:0016054	organic acid catabolic process	1	98	56	57.1	1.48	1.49	0.0122	0.0231	0.462
biological process	GO:0019752	carboxylic acid metabolic process	1	491	231	47	1.22	1.24	0.00568	0.0173	0.216
biological process	GO:0006066	alcohol metabolic process	0	132	70	53	1.38	1.39	0.0187	0.0287	0.71
biological process	GO:0043385	mycotoxin metabolic process	1	31	27	87.1	2.26	2.27	0.00173	0.011	0.0659
biological process	GO:0043386	mycotoxin biosynthetic process	1	31	27	87.1	2.26	2.27	0.00173	0.011	0.0659
biological process	GO:0043436	oxoacid metabolic process	1	497	235	47.3	1.23	1.25	0.00443	0.0153	0.168
biological process	GO:0044042	glucan metabolic process	1	48	33	68.8	1.79	1.79	0.00793	0.0201	0.301
biological process	GO:0044262	cellular carbohydrate metabolic process	1	104	61	58.7	1.52	1.53	0.00614	0.0173	0.233
biological process	GO:0044264	cellular polysaccharide metabolic process	1	60	36	60	1.56	1.57	0.0241	0.034	0.917
biological process	GO:0030001	metal ion transport	1	95	50	52.6	1.37	1.37	0.0452	0.05	1
biological process	GO:0044282	small molecule catabolic process	0	117	65	55.6	1.44	1.45	0.0114	0.0231	0.434
biological process	GO:0044550	secondary metabolite biosynthetic process	1	40	28	70	1.82	1.83	0.0117	0.0231	0.445
biological process	GO:1901615	organic hydroxy compound metabolic process	0	150	78	52	1.35	1.36	0.0189	0.0287	0.717
biological process	GO:1901605	alpha-amino acid metabolic process	0	195	98	50.3	1.31	1.32	0.0182	0.0287	0.691
biological process	GO:0044710	single-organism metabolic process	0	2366	994	42	1.09	1.13	0.0032	0.0135	0.122
biological process	GO:0045122	aflatoxin biosynthetic process	1	31	27	87.1	2.26	2.27	0.00173	0.011	0.0659
biological process	GO:0046222	aflatoxin metabolic process	1	31	27	87.1	2.26	2.27	0.00173	0.011	0.0659
biological process	GO:0046395	carboxylic acid catabolic process	1	98	56	57.1	1.48	1.49	0.0122	0.0231	0.462
biological process	GO:0006811	ion transport	0	309	147	47.6	1.24	1.25	0.0185	0.0287	0.705
biological process	GO:0070838	divalent metal ion transport	0	35	22	62.9	1.63	1.64	0.05	0.05	1
biological process	GO:0072511	divalent inorganic cation transport	1	35	22	62.9	1.63	1.64	0.05	0.05	1
biological process	GO:0044281	small molecule metabolic process	0	913	393	43	1.12	1.14	0.027	0.0366	1
biological process	GO:1901378	organic heteropentacyclic compound biosynthetic process	0	31	27	87.1	2.26	2.27	0.00173	0.011	0.0659
biological process	GO:0055114	oxidation-reduction process	0	1080	463	42.9	1.11	1.13	0.0204	0.0298	0.776
biological process	GO:1901606	alpha-amino acid catabolic process	1	58	34	58.6	1.52	1.53	0.0345	0.0423	1
biological process	GO:0044699	single-organism process	0	3977	1592	40	1.04	1.08	0.0339	0.0423	1
cellular component	GO:0009277	fungal-type cell wall	0	54	40	74.1	1.92	1.94	0.00143	0.00286	0.00572
cellular component	GO:0030312	external encapsulating structure	0	68	48	70.6	1.83	1.85	0.00106	0.00286	0.00425
cellular component	GO:0071944	cell periphery	0	428	200	46.7	1.21	1.23	0.0118	0.0118	4.73e-
cellular component	GO:0005618	cell wall	1	61	42	68.9	1.79	1.8	0.00294	0.00392	0.0117
molecular function	GO:0016638	oxidoreductase activity, acting on the CH-NH2 group of donors	0	25	18	72	1.87	1.88	0.0327	0.0473	0.588
molecular function	GO:0008080	N-acetyltransferase activity	1	72	44	61.1	1.59	1.6	0.011	0.0398	0.199
molecular function	GO:0046873	metal ion transmembrane transporter activity	1	86	49	57	1.48	1.49	0.0188	0.0473	0.338
molecular function	GO:0016879	ligase activity, forming carbon-nitrogen bonds	0	99	53	53.5	1.39	1.4	0.0329	0.0473	0.592
molecular function	GO:0016874	ligase activity	0	175	88	50.3	1.31	1.32	0.0239	0.0473	0.431
molecular function	GO:0015085	calcium ion transmembrane transporter activity	1	16	13	81.3	2.11	2.12	0.0368	0.0473	0.662
molecular function	GO:0015291	secondary active transmembrane transporter activity	1	59	35	59.3	1.54	1.55	0.0289	0.0473	0.52
molecular function	GO:0016410	N-acyltransferase activity	1	75	45	60	1.56	1.57	0.0128	0.0398	0.231
molecular function	GO:0048037	cofactor binding	0	506	241	47.6	1.24	1.26	0.00303	0.0256	0.0546
molecular function	GO:0050662	coenzyme binding	0	387	182	47	1.22	1.24	0.0133	0.0398	0.239
molecular function	GO:0016746	transferase activity, transferring acyl groups	0	263	122	46.4	1.21	1.21	0.0481	0.0481	0.866
molecular function	GO:0016491	oxidoreductase activity	0	1434	620	43.2	1.12	1.15	0.00427	0.0256	0.0769
molecular function	GO:0005215	transporter activity	0	781	336	43	1.12	1.13	0.0399	0.0479	0.718
molecular function	GO:0022857	transmembrane transporter activity	1	600	265	44.2	1.15	1.16	0.0295	0.0473	0.531
molecular function	GO:0003824	catalytic activity	0	4509	1872	41.5	1.08	1.19	1.71e-05	0.000308	0.000308
molecular function	GO:0016747	transferase activity, transferring acyl groups other than amino-acyl groups	0	232	109	47	1.22	1.23	0.0475	0.0481	0.855
molecular function	GO:0022804	active transmembrane transporter activity	0	178	86	48.3	1.26	1.26	0.0476	0.0481	0.857
molecular function	GO:0016787	hydrolase activity	0	1468	612	41.7	1.08	1.1	0.0358	0.0473	0.645
