# Supplementary material for: The Solvent Dimethyl Sulfoxide Affects Physiology, Transcriptome and Secondary Metabolism of Aspergillus flavus
Source: J Fungi (Basel). 2021 Dec 9;7(12):1055. doi: 10.3390/jof7121055 (PMC8703953; doi:10.3390/jof7121055)
Supplement: Supplementary file 1 [file jof-07-01055-s001.zip › Table S3.xlsx]

## Sheet: Aflavus SMC 
Table S3: Details of gene expression regulation of the 56 Secondary Metabolites Gene Clusters of Aspergillus flavus in response to DMSO (D1 and D2).
				D1 vs CTRL		D2 vs CTRL
No. Cluster	gene name	Gene ID	Product	FC	q-value	FC	q-value	cluster product
1	Protein phosphatase 2C	AFLA_002820	Protein phosphatase 2C putative	-1.81149	0.684429	-4.98903	0.00447358
1	alphaalpha-trehalose-phosphate synthase subunit	AFLA_002830	alphaalpha-trehalose-phosphate synthase subunit putative	-1.42944	0.602237	-2.40297	0.00149891
1	HHE domain protein	AFLA_002840	HHE domain protein	-1.11449	0.870304	1.8895	0.00227906
1	calcium binding protein Caleosin	AFLA_002850	calcium binding protein Caleosin putative	-1.90079	0.589465	-3.54837	0.0111618
1	NAD binding Rossmann fold oxidoreductase	AFLA_002860	NAD binding Rossmann fold oxidoreductase putative	-1.35237	0.636681	1.28557	0.36072
1	AMP-binding enzyme family protein	AFLA_002890	AMP-binding enzyme family protein	-1.00853	0.975154	-1.57382	1.1371e-10
1	polyketide synthase 2432aa KS-AT-DH-M-NADB-PP	AFLA_002900	polyketide synthase putative	-1.05307	0.813821	-1.39698	1.94325e-06
1	conserved hypothetical protein	AFLA_002910	conserved hypothetical protein	1.10343	0.668651	-1.2751	0.00590434
1	flavonoid 3-hydroxylase	AFLA_002920	flavonoid 3-hydroxylase putative	1.35311	0.288781	2.36484	1.25391e-10
2	FAD dependent oxidoreductase	AFLA_004220	FAD dependent oxidoreductase putative	-1.00335	0.993913	1.26745	0.0160271
2	hypothetical protein	AFLA_004230	hypothetical protein	#N/A	#N/A	#N/A	#N/A
2	conserved hypothetical protein	AFLA_004240	conserved hypothetical protein	1.07336	0.79783	-1.20539	0.0524699
2	zinc binding dehydrogenase	AFLA_004250	zinc binding dehydrogenase putative	-1.11498	0.853545	1.06808	0.763709
2	MFS transporter	AFLA_004260	MFS transporter putative	1.19344	0.721381	-2.57403	3.45279e-07
2	conserved hypothetical protein	AFLA_004270	conserved hypothetical protein	-1.04355	0.935388	1.04677	0.800348
2	C6 transcription factor	AFLA_004280	C6 transcription factor, putative	#N/A	#N/A	#N/A	#N/A
2	conserved hypothetical protein	AFLA_004290	conserved hypothetical protein	1.07719	0.903975	-1.47619	0.0478901
2	dimethylallyl tryptophan synthase	AFLA_004300	prenyltransferase putative	-1.25977	0.693127	-4.64095	7.37708e-10
3	ABC multidrug transporter	AFLA_004440	ABC multidrug transporter putative	3.03561	1.03612e-12	12.2406	4.69836e-69
3	nonribosomal peptide synthase 5011aa C-A-PP-C-C-A-PP-C-A-PP-C-A-PP	AFLA_004450	nonribosomal peptide synthase putative	4.89231	2.45103e-31	17.5639	3.26292e-103
4	nonribosomal peptide synthase 2621aa C-A-PP-C-A-PP-C	AFLA_005440	nonribosomal peptide synthase putative	-1.06588	0.75912	-1.18982	0.0172819	ditryptophenaline
4	conserved hypothetical protein	AFLA_005450	conserved hypothetical protein	-1.07982	0.781346	-1.17625	0.0917754	ditryptophenaline
4	cytochrome P450	AFLA_005460	cytochrome P450 putative	1.08095	0.674377	1.025	0.76943	ditryptophenaline
5	polyketide synthetase KS-AT-PP-PP-TE	AFLA_006170	polyketide synthetase PksP	1.82808	3.47127e-12	5.03399	9.56921e-90	conidial pigment
5	conidial pigment biosynthesis oxidase Arb2/brown2	AFLA_006180	conidial pigment biosynthesis oxidase Arb2/brown2	1.12733	0.584393	1.45477	1.09836e-05	conidial pigment
5	multicopper oxidase	AFLA_006190	multicopper oxidase putative	1.0878	0.738243	1.43816	2.29642e-05	conidial pigment
6	monooxygenase	AFLA_008700	#N/A	#N/A	#N/A	#N/A	#N/A
6	monooxygenase	AFLA_008710	#N/A	#N/A	#N/A	#N/A	#N/A
6	conserved hypothetical protein	AFLA_008720	conserved hypothetical protein	1.05797	0.809961	1.04685	0.608906
6	hypothetical protein	AFLA_008730	hypothetical protein	1.01684	0.977208	1.45207	0.0146958
6	oxidoreductase short chain dehydrogenase/reductase family	AFLA_008740	oxidoreductase short chain dehydrogenase/reductase family	1.13703	0.809839	1.56183	0.0112306
6	hypothetical protein	AFLA_008750	hypothetical protein	-1.09655	0.783339	-2.9152	5.57134e-23
6	multidrug resistance protein	AFLA_008760	#N/A	#N/A	#N/A	#N/A	#N/A
6	nonribosomal peptide synthase 5209aa A-C-C-A-PP-C-A-PP-C-A-PP-C-C	AFLA_008770	#N/A	#N/A	#N/A	#N/A	#N/A
6	asparagine synthetase	AFLA_008780	#N/A	#N/A	#N/A	#N/A	#N/A
6	conserved hypothetical protein	AFLA_008790	#N/A	#N/A	#N/A	#N/A	#N/A
6	conserved hypothetical protein	AFLA_008800	#N/A	#N/A	#N/A	#N/A	#N/A
6	hypothetical protein	AFLA_008810	#N/A	#N/A	#N/A	#N/A	#N/A
7	NRPS-like enzyme 611aa A-PP-epimerase	AFLA_009120	#N/A	#N/A	#N/A	#N/A	#N/A
7	long-chain-fatty-acid CoA ligase	AFLA_009130	#N/A	#N/A	#N/A	#N/A	#N/A
7	PKS-like enzyme 396aa KS-PP	AFLA_009140	#N/A	#N/A	#N/A	#N/A	#N/A
7	hypothetical protein	AFLA_009150	#N/A	#N/A	#N/A	#N/A	#N/A
7	conserved hypothetical protein	AFLA_009160	#N/A	#N/A	#N/A	#N/A	#N/A
7	HMG-CoA reductase	AFLA_009170	HMG-CoA reductase putative	-1.0813	0.81265	-1.14633	0.24516
7	conserved hypothetical protein	AFLA_009180	#N/A	#N/A	#N/A	#N/A	#N/A
7	efflux pump antibiotic resistance protein	AFLA_009190	#N/A	#N/A	#N/A	#N/A	#N/A
7	conserved hypothetical protein	AFLA_009200	conserved hypothetical protein	1.07031	0.829842	-1.15916	0.175694
7	hypothetical protein	AFLA_009210	hypothetical protein	1.03614	0.925304	-1.22247	0.0697766
8	ABC multidrug transporter	AFLA_009980	ABC multidrug transporter putative	1.03028	0.928562	1.00521	0.964382
8	1-aminocyclopropane-1-carboxylate oxidase	AFLA_009990	1-aminocyclopropane-1-carboxylate oxidase putative	1.0506	0.863371	-1.26968	0.00840835
8	polyketide synthase 396aa KS-AT-DH-MT	AFLA_010000	polyketide synthase putative	1.00111	0.998842	-1.37794	0.0157386
8	nonribosomal peptide synthase 1626aa PP-C-A-PP-NADB	AFLA_010010	nonribosomal peptide synthase putative	-1.14189	0.666573	-1.37821	0.00618166
8	nonribosomal peptide synthase 1338aa A-pp-C	AFLA_010020	nonribosomal peptide synthase putative	1.05273	0.84302	1.37921	4.84279e-05
8	oxidoreductase 2OG-Fe(II) oxygenase family	AFLA_010030	oxidoreductase 2OG-Fe(II) oxygenase family putative	1.08665	0.729718	1.44325	6.07855e-06
8	conserved hypothetical protein	AFLA_010040	conserved hypothetical protein	1.16271	0.769407	-1.28041	0.206994
8	alcohol dehydrogenase	AFLA_010050	alcohol dehydrogenase putative	-1.19952	0.647674	-2.23432	3.36019e-07
8	conserved hypothetical protein	AFLA_010060	#N/A	#N/A	#N/A	#N/A	#N/A
9	O-methyltransferase family protein	AFLA_010550	O-methyltransferase family protein	1.167	0.479743	1.14307	0.191301
9	hypothetical protein	AFLA_010560	hypothetical protein	1.15035	0.668651	1.14273	0.320712
9	hypothetical protein	AFLA_010570	hypothetical protein	1.07784	0.808539	-1.09013	0.453864
9	nonribosomal peptide synthase 7763 aa A-C-A-CC-A-PP-C-A-C-A-M-C-A-TE	AFLA_010580	nonribosomal peptide synthase putative	-1.001	0.997828	-1.31144	0.000913497
9	siderophore biosynthesis lipase/esterase	AFLA_010590	siderophore biosynthesis lipase/esterase putative	-1.31662	0.287822	-1.0285	0.865071
9	siderophore biosynthesis acetylase	AFLA_010600	#N/A	#N/A	#N/A	#N/A	#N/A
9	enoyl-CoA hydratase/isomerase family protein	AFLA_010610	#N/A	#N/A	#N/A	#N/A	#N/A
9	nonribosomal siderophore peptide synthase 2100aa A-PP-C-A-PP-C	AFLA_010620	nonribosomal siderophore peptide synthase Sid2	-1.04227	0.927703	1.71074	1.11383e-05
9	ABC multidrug transporter	AFLA_010630	ABC multidrug transporter SidT	-1.30038	0.555096	-1.14637	0.513957
9	MFS siderophore transporter	AFLA_010640	MFS siderophore transporter putative	1.0257	0.948972	1.70605	3.06615e-07
10	O-methyltransferase family protein	AFLA_016120	O-methyltransferase family protein	1.1102	0.870304	1.104	0.671091	conidial pigment
10	hypothetical protein	AFLA_016130	hypothetical protein	1.22629	0.768451	1.2048	0.482232	conidial pigment
10	conidial pigment biosynthesis scytalone dehydratase	AFLA_016140	conidial pigment biosynthesis scytalone dehydratase Arp1	1.13778	0.782673	1.06529	0.735964	conidial pigment
11	conserved hypothetical protein	AFLA_022990	conserved hypothetical protein	-1.28076	0.0218438	-1.11656	0.172859	aspergillic acid
11	Ankyrin domain protein	AFLA_023000	Ankyrin domain protein	-1.15615	0.800393	-1.70168	0.00829018	aspergillic acid
11	GA4 desaturase family protein	AFLA_023010	GA4 desaturase family protein	-1.18304	0.599588	-4.48539	1.54908e-24	aspergillic acid
11	NRPS-like enzyme 1021aa A-PP-SDR_e1	AFLA_023020	#N/A	#N/A	#N/A	#N/A	#N/A	aspergillic acid
11	cytochrome P450 oxidoreductase GliC-like	AFLA_023030	#N/A	#N/A	#N/A	#N/A	#N/A	aspergillic acid
11	C6 transcription factor	AFLA_023040	C6 transcription factor putative	1.08871	0.830937	-1.15793	0.299776	aspergillic acid
11	MFS transporter	AFLA_023050	#N/A	#N/A	#N/A	#N/A	#N/A	aspergillic acid
11	hypothetical protein	AFLA_023060	#N/A	#N/A	#N/A	#N/A	#N/A	aspergillic acid
11	integral membrane protein	AFLA_023070	integral membrane protein	-1.03666	0.832264	-1.52523	2.37467e-16	aspergillic acid
11	integral membrane protein TmpA	AFLA_023080	integral membrane protein TmpA	-1.00087	0.999234	-1.07133	0.709024	aspergillic acid
11	conserved hypothetical protein	AFLA_023090	conserved hypothetical protein	-1.07992	0.918342	1.1164	0.647861	aspergillic acid
12	short chain type dehydrogenase	AFLA_028710	short chain type dehydrogenase putative	1.23282	0.259752	3.15312	4.85213e-46
12	NRPS-like enzyme 1011aa A-PP-TE	AFLA_028720	NRPS-like enzyme putative	-1.18903	0.855037	-4.32472	1.14264e-06
12	conserved hypothetical protein	AFLA_028730	#N/A	#N/A	#N/A	#N/A	#N/A
13	nonribosomal peptide synthase 2975aa A-PP-C-A-PP-C-A	AFLA_038600	nonribosomal peptide synthase putative	-1.17079	0.511979	1.13001	0.257388
13	Ankyrin repeat protein	AFLA_038610	#N/A	#N/A	#N/A	#N/A	#N/A
13	branched-chain amino acid aminotransferase	AFLA_038620	branched-chain amino acid aminotransferase putative	-1.00489	0.984976	1.1643	0.0121255
13	cytochrome P450	AFLA_038630	cytochrome P450 putative	-1.00861	0.991323	2.14922	5.05827e-07
14	enterobactin transporter MirA	AFLA_041040	#N/A	#N/A	#N/A	#N/A	#N/A
14	enterobactin esterase IroE-like	AFLA_041050	#N/A	#N/A	#N/A	#N/A	#N/A
15	potassium uptake protein Trk family protein	AFLA_045450	ankyrin repeat-containing protein putative	-1.27091	0.625088	1.21559	0.359905
15	hypothetical protein	AFLA_045470	#N/A	#N/A	#N/A	#N/A	#N/A
15	hypothetical protein	AFLA_045480	#N/A	#N/A	#N/A	#N/A	#N/A
15	dimethylallyl tryptophan synthase	AFLA_045490	dimethylallyl tryptophan synthase putative	1.20001	0.730518	1.1839	0.421489
15	cytochrome P450	AFLA_045500	#N/A	#N/A	#N/A	#N/A	#N/A	(aflatrem, ATM2)
15	terpene cyclase AtmB	AFLA_045510	#N/A	#N/A	#N/A	#N/A	#N/A	(aflatrem, ATM2)
15	integral membrane protein	AFLA_045520	#N/A	#N/A	#N/A	#N/A	#N/A	(aflatrem, ATM2)
15	conserved hypothetical protein	AFLA_045530	#N/A	#N/A	#N/A	#N/A	#N/A	(aflatrem, ATM2)
15	cytochrome P450	AFLA_045540	#N/A	#N/A	#N/A	#N/A	#N/A	(aflatrem, ATM2)
15	hypothetical protein	AFLA_045550	#N/A	#N/A	#N/A	#N/A	#N/A
15	methylenetetrahydrofolate reductase	AFLA_045560	carboxylic acid transport protein	-1.02249	0.946772	-1.27246	0.0111618
15	amino acid transporter	AFLA_045570	acetyl xylan esterase putative	1.16357	0.507698	-1.10828	0.343773
16	L-ornithine N5-oxygenase	AFLA_047190	L-ornithine N5-oxygenase SidA	1.06417	0.844967	1.3254	0.00526559
16	palmitoyltransferase	AFLA_047200	palmitoyltransferase SidR	-1.01719	0.949964	-1.14325	0.0894732
17	C6 protein	AFLA_053760	hypothetical protein	1.17672	0.0786235	1.16969	0.00891193
17	PKS-like enzyme 286 aa haloacid dehalogenase-alcohol deydrogenase	AFLA_053770	#N/A	#N/A	#N/A	#N/A	#N/A
17	PKS-like enzyme 327 aa DH	AFLA_053780	#N/A	#N/A	#N/A	#N/A	#N/A
17	hypothetical protein	AFLA_053790	#N/A	#N/A	#N/A	#N/A	#N/A
17	hypothetical protein	AFLA_053800	#N/A	#N/A	#N/A	#N/A	#N/A
17	alpha-ketoglutarate-dependent taurine dioxygenase	AFLA_053810	#N/A	#N/A	#N/A	#N/A	#N/A
17	FAD dependent oxidoreductase	AFLA_053820	FAD dependent oxidoreductase putative	-1.34155	0.379142	-1.61465	0.00271313
17	MFS transporter	AFLA_053830	#N/A	#N/A	#N/A	#N/A	#N/A
17	conserved hypothetical protein	AFLA_053840	conserved hypothetical protein	1.02371	0.914091	1.13086	0.0560485
17	hypothetical protein	AFLA_053850	#N/A	#N/A	#N/A	#N/A	#N/A
17	hypothetical protein	AFLA_053860	#N/A	#N/A	#N/A	#N/A	#N/A
17	polyketide synthase 2895 aa KS-AT-DH-MT-ER-KR-NADB/TE	AFLA_053870	polyketide synthase putative	-1.02163	0.938133	-1.07885	0.38526
18	MFS transporter	AFLA_054260	MFS transporter putative	1.28056	0.730796	1.49014	0.131837
18	NRPS-like enzyme 1251 aa A-pp-NADB-gntK(gluconate kinase)	AFLA_054270	NRPS-like enzyme putative	-1.51041	0.263649	-2.41475	6.31874e-06
18	conserved hypothetical protein	AFLA_054280	#N/A	#N/A	#N/A	#N/A	#N/A
18	aldehyde reductase I	AFLA_054290	#N/A	#N/A	#N/A	#N/A	#N/A
18	pantothenate transporter	AFLA_054300	#N/A	#N/A	#N/A	#N/A	#N/A
18	C6 factor	AFLA_054310	conserved hypothetical protein	1.19548	0.800393	1.29175	0.306635
19	AMP-binding enzyme	AFLA_060660	AMP-binding enzyme putative	1.10563	0.625088	1.4684	6.50809e-07
19	integral membrane protein	AFLA_060670	integral membrane protein	1.10184	0.588788	1.20631	0.0096393
19	dimethylallyl tryptophan synthase	AFLA_060680	dimethylallyl tryptophan synthase putative	1.00917	0.972516	-1.02866	0.747494
19	cytochrome P450	AFLA_060690	cytochrome P450 putative	1.0547	0.812455	-1.00438	0.962315
19	phenylalanine ammonia-lyase	AFLA_060700	phenylalanine ammonia-lyase putative	1.0655	0.790115	1.08886	0.325653
19	toxin biosynthesis protein	AFLA_060710	toxin biosynthesis protein putative	1.02784	0.925941	1.25231	0.0069056
20	aldo-keto reductase	AFLA_062800	aldo-keto reductase putative	-1.00177	0.993574	1.18956	0.000254415
20	conserved hypothetical protein	AFLA_062810	#N/A	#N/A	#N/A	#N/A	#N/A
20	polyketide synthase 2355aa KS-AT-DH-MT-KR-ER-KR-PP	AFLA_062820	polyketide synthase putative	-1.05193	0.921961	1.05179	0.77782
20	monoxygenase	AFLA_062830	monoxygenase putative	1.0138	0.965154	-1.17952	0.0595198
20	esterase/lipase	AFLA_062840	conserved hypothetical protein	-1.01845	0.945865	-1.16491	0.0503501
20	fatty acid desaturase	AFLA_062850	fatty acid desaturase putative	-1.01748	0.934603	-1.18406	0.00468184
20	polyketide synthase 2245aa KS-AT-PP-TE	AFLA_062860	polyketide synthase putative	-1.07346	0.878173	1.01143	0.950867
20	conserved hypothetical protein 241 aa	AFLA_062870	#N/A	#N/A	#N/A	#N/A	#N/A
20	short chain dehydrogenase/oxidoreductase	AFLA_062880	short chain dehydrogenase/oxidoreductase putative	-1.41869	0.0132212	-4.13197	9.09639e-45
20	hypothetical protein-70aa	AFLA_062890	hypothetical protein	1.39441	0.0737208	1.86444	6.57553e-08
20	acyltransferase 708 aa	AFLA_062900	glycerol-3-phosphate O-acyltransferase putative	-1.00557	0.984157	1.00874	0.919406
20	proline permease 568aa	AFLA_062910	proline-specific permease putative	-1.05066	0.876149	-2.34837	3.20327e-19
20	glutathione HCHO-activating GFA superfamily 211aa	AFLA_062920	conserved hypothetical protein	-1.01273	0.958365	-1.21241	0.00349724
20	glycosyl hydrolase 330aa	AFLA_062930	glycosyl hydrolase family 43 putative	-1.04432	0.926659	-1.78073	1.46128e-05
20	choline transport 431aa	AFLA_062940	#N/A	#N/A	#N/A	#N/A	#N/A
20	aa permease	AFLA_062950	#N/A	#N/A	#N/A	#N/A	#N/A
20	C6 factor 658aa	AFLA_062960	conserved hypothetical protein	-1.09381	0.88844	-1.22071	0.362803
20	Cu oxidase/tyramine oxidase 677aa	AFLA_062970	#N/A	#N/A	#N/A	#N/A	#N/A
20	crotonase/enoylCoA hydratase	AFLA_062980	conserved hypothetical protein	1.032	0.914031	-1.17114	0.0761697
20	amino cyclopropase-1-carboxylate oxidase 363 aa	AFLA_062990	1-aminocyclopropane-1-carboxylate oxidase putative	-1.08587	0.890937	-1.24024	0.291354
20	hydrolase	AFLA_063000	#N/A	#N/A	#N/A	#N/A	#N/A
20	transporter	AFLA_063010	#N/A	#N/A	#N/A	#N/A	#N/A
20	multidrug resistance protein	AFLA_063020	#N/A	#N/A	#N/A	#N/A	#N/A
21	nonribosomal peptide synthase2074aa A-PP-C-A-PP-Cpartial	AFLA_064240	nonribosomal peptide synthase putative	-1.09021	0.559331	-1.17539	0.00855997
21	phenol 2-monooxygenase	AFLA_064250	phenol 2-monooxygenase putative	-1.14295	0.284289	-1.5756	9.16877e-14
21	oligopeptide transporter	AFLA_064260	oligopeptide transporter putative	-1.03093	0.864242	-1.38623	3.95086e-10
21	gibberellin 2-oxidase	AFLA_064270	gibberellin 2-oxidase putative	-1.05013	0.769407	-1.58652	3.02757e-18
21	N-methyltransferase	AFLA_064280	N-methyltransferase putative	-1.07511	0.728983	-1.25313	0.00224865
21	O-methyltransferase	AFLA_064290	O-methyltransferase putative	-1.06308	0.794112	-1.38159	1.97246e-05
21	fructosyl amino acid oxidase	AFLA_064300	fructosyl amino acid oxidase putative	-1.10306	0.451863	-1.58555	3.61951e-17
21	hypothetical protein	AFLA_064310	hypothetical protein	-1.02355	0.886735	-1.34157	1.24559e-09
21	oligopeptide transporter	AFLA_064320	oligopeptide transporter putative	-1.05498	0.755533	-1.30839	2.71196e-06
21	conserved hypothetical protein	AFLA_064330	conserved hypothetical protein	-1.14993	0.492739	-1.42197	4.57107e-05
21	conserved hypothetical protein	AFLA_064340	conserved hypothetical protein	-1.34797	0.582864	-1.64303	0.0290379
21	MFS transporter	AFLA_064350	MFS transporter putative	-1.06759	0.92584	-1.01183	0.96207
21	ABC multidrug transporter	AFLA_064360	ABC multidrug transporter putative	1.05534	0.872495	1.39021	0.000964195
21	C6 transcription factor	AFLA_064370	C6 transcription factor putative	1.1132	0.629392	1.4517	4.37037e-06
21	conserved hypothetical protein	AFLA_064380	conserved hypothetical protein	1.02744	0.938732	1.42463	0.000309413
21	cytochrome P450 oxidoreductase	AFLA_064390	cytochrome P450 oxidoreductase GliF	1.12757	0.781149	1.16249	0.338071
21	benzoate 4-monooxygenase cytochrome P450	AFLA_064400	benzoate 4-monooxygenase cytochrome P450 putative	1.05748	0.877933	1.0787	0.564879
21	conserved hypothetical protein	AFLA_064410	conserved hypothetical protein	1.12759	0.470084	1.20322	0.0117497
21	gliotoxin biosynthesis protein	AFLA_064420	gliotoxin biosynthesis protein GliK	1.08363	0.755239	1.15524	0.12173
21	macrolide phosphotransferase	AFLA_064430	macrolide phosphotransferase k putative	-1.01607	0.952605	-1.0389	0.658631
21	transport protein	AFLA_064440	transport protein putative	1.1471	0.564549	1.36159	0.00136872
21	aminotransferase	AFLA_064450	aminotransferase GliI-like putative	1.00421	0.993188	1.30569	0.00790384
21	conserved hypothetical protein	AFLA_064460	conserved hypothetical protein	1.02769	0.954578	1.08184	0.594101
21	cytochrome P450	AFLA_064470	cytochrome P450 putative	1.09996	0.78884	1.18489	0.174621
21	conserved hypothetical protein	AFLA_064480	conserved hypothetical protein	1.06756	0.826612	1.14635	0.18112
21	conserved hypothetical protein	AFLA_064490	conserved hypothetical protein	1.10095	0.74694	1.02634	0.839181
21	conserved hypothetical protein	AFLA_064500	conserved hypothetical protein	1.08622	0.672307	1.15167	0.0613633
21	thioredoxin reductase	AFLA_064510	thioredoxin reductase GliT-like putative	1.06732	0.8692	1.3957	0.00655083
21	O-methyltransferase	AFLA_064520	O-methyltransferase GliM-like putative	-1.00515	0.987699	1.04903	0.583437
21	glutathione S-transferase	AFLA_064530	glutathione S-transferase GliG-like putative	1.12616	0.708167	1.5658	5.87926e-05
21	cytochrome P450 oxidoreductase	AFLA_064540	cytochrome P450 oxidoreductase GliC	1.20471	0.50092	1.40886	0.0035391
21	membrane dipeptidase GliJ-like	AFLA_064550	membrane dipeptidase GliJ-like putative	1.12164	0.696463	1.32046	0.00974477
21	nonribosomal peptide synthase 1621aa pp-C-A-C	AFLA_064560	nonribosomal peptide synthase GliP-like putative	1.1067	0.79705	1.65293	6.57396e-05
21	uracil permease	AFLA_064570	uracil permease putative	1.02725	0.950072	-1.00542	0.970789
21	oxidoreductase	AFLA_064580	oxidoreductase putative	1.07952	0.827179	1.10569	0.426105
21	O-methyltransferase	AFLA_064590	O-methyltransferase putative	-1.0148	0.97339	1.0284	0.849891
21	conserved hypothetical protein	AFLA_064600	conserved hypothetical protein	1.11496	0.75858	1.13202	0.354228
21	short-chain oxidoreductase	AFLA_064610	short-chain oxidoreductase putative	-1.36356	0.616356	-2.19539	0.00185302
22	pyrroline-5-carboxylate reductase	AFLA_066690	pyrroline-5-carboxylate reductase putative	-1.12302	0.551062	-1.43289	4.78754e-06
22	P450 family sporulation-specific N-formyltyrosine oxidase Dit2	AFLA_066700	P450 family sporulation-specific N-formyltyrosine oxidase Dit2	-1.02312	0.952103	-1.177	0.140842
22	conserved hypothetical protein	AFLA_066710	conserved hypothetical protein	-1.00574	0.993336	-1.04874	0.779995
22	nonribosomal peptide synthase 5326aa A-pp-C-A-pp-C-A-C-A-pp-C-A-pp-C	AFLA_066720	nonribosomal peptide synthase putative	-1.12052	0.602237	-1.46645	7.1976e-06
22	alcohol dehydrogenase	AFLA_066730	alcohol dehydrogenase putative	1.08098	0.758924	1.30586	0.00170196
22	MSF multidrug transporter	AFLA_066740	MSF multidrug transporter putative	1.12757	0.794112	1.39442	0.0257576
23	oxidoreductase zinc-binding dehydrogenase family protein	AFLA_066820	quinone oxidoreductase putative	1.10425	0.590184	1.16026	0.0528641	leporins
23	Fungal specific transcription factor domain containing protein 636 aa	AFLA_066830	conserved hypothetical protein	1.05959	0.887976	1.17601	0.225926	leporins
23	hybrid NRPS/PKS enzyme3946 aa	AFLA_066840	hybrid PKS/NRPS enzyme putative	1.04308	0.867949	1.32216	0.000260951	leporins
23	conserved hypothetical protein	AFLA_066850	hypothetical protein	#N/A	#N/A	#N/A	#N/A	leporins
23	C6 factor 565 aa	AFLA_066860	conserved hypothetical protein	1.01651	0.962099	1.17878	0.0865668	leporins
23	conserved hypothetical protein	AFLA_066870	conserved hypothetical protein	-1.01575	0.969631	1.00482	0.971892	leporins
23	monocarboxylate transporter MFS transporter 405 aa	AFLA_066880	monocarboxylate transporter putative	1.30296	0.214565	2.52455	3.92059e-17	leporins
23	cytochrome P450	AFLA_066890	cytochrome P450 putative	1.07391	0.8965	1.71118	0.000839052	leporins
23	C6 factor 828aa	AFLA_066900	conserved hypothetical protein	-1.28536	0.755533	1.20095	0.557511	leporins
23	conserved hypothetical protein	AFLA_066910	conserved hypothetical protein	1.22233	0.706468	1.66752	0.00556392	leporins
23	alcohol dehydrogenase	AFLA_066920	alcohol dehydrogenase putative	1.55872	0.122214	2.16229	3.06865e-06	leporins
23	cytochrome P450	AFLA_066930	cytochrome P450 putative	1.23053	0.218193	1.71132	5.28192e-10	leporins
23	O-methyltransferase	AFLA_066940	O-methyltransferase putative	1.31671	0.0635658	2.06409	1.23796e-15	leporins
23	dehydrogenase 430 aa	AFLA_066950	conserved hypothetical protein	-1.18292	0.58538	-1.96431	3.32931e-08	leporins
23	hypothetical protein	AFLA_066960	hypothetical protein	-1.01981	0.960559	-1.42479	0.00107307	leporins
23	phosphodiesterase 559 aa	AFLA_066970	conserved hypothetical protein	-1.07352	0.80186	-1.9067	3.018e-13	leporins
23	polyketide synthase 2462aa KS-AT-DH-MT-KR-PP	AFLA_066980	polyketide synthase putative	-1.19956	0.221895	-1.56957	1.31372e-08	leporins
24	ABC multidrug transporter	AFLA_069320	ABC multidrug transporter putative	-1.06798	0.858702	-1.16633	0.216652
24	nonribosomal peptide synthase 5186aa A-PP-C-C-A-PP-C-A-PP-C-C-PP-C	AFLA_069330	nonribosomal peptide synthase Pes1	-1.11337	0.649216	-1.53127	1.15527e-06
24	MSF drug transporter	AFLA_069340	MSF drug transporter putative	-1.14354	0.708167	-1.16836	0.270295
25	MFS transporter	AFLA_070840	MFS transporter putative	-1.08038	0.889182	-1.63619	0.00528118
25	phosphatidylserine decarboxylase family protein	AFLA_070850	phosphatidylserine decarboxylase family protein	-1.73184	0.599638	-2.30579	0.0572585
25	ACV synthetase PcbAB	AFLA_070860	ACV synthetase PcbAB	-1.03143	0.969804	-1.25601	0.368491
25	isopenicillin N synthetase PcbC homolog	AFLA_070870	isopenicillin N synthetase PcbC	-1.02135	0.985797	-1.02368	0.947077
25	acyl-coenzyme A:Isopenicillin N acyltransferase PenDE homolog	AFLA_070880	#N/A	#N/A	#N/A	#N/A	#N/A
25	hypothetical protein	AFLA_070890	#N/A	#N/A	#N/A	#N/A	#N/A
25	conserved hypothetical protein	AFLA_070900	#N/A	#N/A	#N/A	#N/A	#N/A
25	aminotransferase	AFLA_070910	aminotransferase putative	-1.1858	0.793252	-3.08197	9.94695e-07
25	NRPS-like enzyme 1008aa A-TE	AFLA_070920	#N/A	#N/A	#N/A	#N/A	#N/A
26	alcohol dehydrogenase	AFLA_079260	#N/A	#N/A	#N/A	#N/A	#N/A
26	DUF1338-domain possible Zn-binding hydrolase	AFLA_079270	#N/A	#N/A	#N/A	#N/A	#N/A
26	aldehyde dehydrogenase	AFLA_079290	#N/A	#N/A	#N/A	#N/A	#N/A
26	2-amino-3-carboxymuconate-6-semialdehyde decarboxylase	AFLA_079300	#N/A	#N/A	#N/A	#N/A	#N/A
26	3-hydroxyanthranilate 34-dioxygenase	AFLA_079310	#N/A	#N/A	#N/A	#N/A	#N/A
26	C6 factor	AFLA_079320	conserved hypothetical protein	1.31669	0.510379	1.737	0.00115603
26	amino acid transporter	AFLA_079330	#N/A	#N/A	#N/A	#N/A	#N/A
26	dienelactone hydrolase	AFLA_079340	#N/A	#N/A	#N/A	#N/A	#N/A
26	Possible C6 protein	AFLA_079350	conserved hypothetical protein	-1.25614	0.613621	1.26788	0.206345
26	PKS-like enzyme 207aa TE-pp only	AFLA_079360	#N/A	#N/A	#N/A	#N/A	#N/A
26	hypothetical protein	AFLA_079370	hypothetical protein	1.07749	0.884148	1.67645	0.000373354
26	NRPS-like enzyme 957aa A-PP-NADB	AFLA_079380	NRPS-like enzyme putative	1.23646	0.31855	1.87426	2.23818e-10
26	hypothetical protein	AFLA_079390	#N/A	#N/A	#N/A	#N/A	#N/A
26	NRPS-like enzyme 1278aa A-PP-SDR_e1-NADB	AFLA_079400	NRPS-like enzyme putative	1.0348	0.890333	1.04766	0.603369
26	MFS transporter	AFLA_079410	MFS transporter putative	1.32152	0.104965	1.97416	1.23335e-12
26	conserved hypothetical protein	AFLA_079420	conserved hypothetical protein	1.11105	0.784682	-1.32356	0.0372436
26	amidase	AFLA_079430	amidase putative	1.14029	0.645876	1.22301	0.0726545
27	C6 prot	AFLA_082140	#N/A	#N/A	#N/A	#N/A	#N/A	asparasone
27	polyketide synthase2045aa KS-AT-PP-TE	AFLA_082150	#N/A	#N/A	#N/A	#N/A	#N/A	asparasone
27	MFS glucose transporter	AFLA_082160	MFS glucose transporter putative	-1.14806	0.789658	-1.69495	0.00211343	asparasone
27	efflux pump antibiotic resistance protein	AFLA_082170	efflux pump antibiotic resistance protein putative	-1.1683	0.45689	-2.61204	3.45796e-28	asparasone
27	hypothetical protein	AFLA_082180	hypothetical protein	-1.16889	0.599638	-2.57599	9.76123e-17	asparasone
28	bicyclomycin resistance protein	AFLA_082450	#N/A	#N/A	#N/A	#N/A	#N/A
28	conserved hypothetical protein	AFLA_082460	conserved hypothetical protein	1.00336	0.993574	-1.58731	1.40246e-07
28	AMP dependent CoA ligase	AFLA_082470	#N/A	#N/A	#N/A	#N/A	#N/A
28	NRPS-like enzyme 396aa PP-C	AFLA_082480	#N/A	#N/A	#N/A	#N/A	#N/A
28	conserved hypothetical protein	AFLA_082490	#N/A	#N/A	#N/A	#N/A	#N/A
29	dimethylallyl tryptophan synthase 290aa	AFLA_084080	#N/A	#N/A	#N/A	#N/A	#N/A
29	C6 transcription factor	AFLA_084090	C6 transcription factor putative	1.19609	0.499868	1.28821	0.0264995
30	MFS sugar transporter	AFLA_090170	MFS sugar transporter putative	1.04633	0.964708	2.99255	1.90914e-06
30	alpha/beta hydrolase	AFLA_090180	alpha/beta hydrolase putative	1.13125	0.831599	1.91475	0.000187819
30	dimethylallyl tryptophan synthase 354aa	AFLA_090190	#N/A	#N/A	#N/A	#N/A	#N/A
30	nonribosomal peptide synthase 1735aa A-PP-C-PP-C	AFLA_090200	#N/A	#N/A	#N/A	#N/A	#N/A
30	amino acid permease	AFLA_090210	amino acid permease putative	-1.06993	0.794054	-2.03886	2.23516e-17
30	integral membrane protein	AFLA_090220	#N/A	#N/A	#N/A	#N/A	#N/A
31		AFLA_094940	conserved hypothetical protein	-1.10533	0.67684	-4.44812	2.56506e-67	ustiloxin B
31		AFLA_094950	monooxygenase putative	-1.20671	0.051289	-5.80786	8.86203e-166	ustiloxin B
31		AFLA_094960	cytochrome P450 putative	-1.23237	0.0349173	-6.18342	2.37022e-155	ustiloxin B
31		AFLA_094970	#N/A	#N/A	#N/A	#N/A	#N/A	ustiloxin B
31	conserved hypothetical protein	AFLA_094980	conserved hypothetical protein	-1.22903	0.137016	-8.37523	1.72019e-152	ustiloxin B
31	conserved hypothetical protein	AFLA_094990	conserved hypothetical protein	-1.17478	0.129752	-5.91851	1.33203e-178	ustiloxin B
31	hypothetical protein	AFLA_095000	hypothetical protein	-1.28672	0.0410646	-6.14231	2.39869e-100	ustiloxin B
31	conserved hypothetical protein	AFLA_095010	conserved hypothetical protein	-1.16522	0.133062	-6.14513	6.72401e-193	ustiloxin B
31	hypothetical protein	AFLA_095020	hypothetical protein	-1.15445	0.140967	-5.92207	1.17218e-210	ustiloxin B
31	gamma glutamyl transpeptidases	AFLA_095030	gamma glutamyl transpeptidase putative	-1.16463	0.269149	-2.92495	5.16287e-56	ustiloxin B
31	aspartate amino transferase 439 aa	AFLA_095040	NRPS-like enzyme putative	-1.2283	0.00368333	-7.69183	1.11023e-276	ustiloxin B
31	dimethylaniline monooxygenase 494aa	AFLA_095050	dimethylaniline monooxygenase putative	-1.28893	0.00293734	-7.52664	4.74076e-190	ustiloxin B
31	tyrosinase	AFLA_095060	tyrosinase putative	-1.18368	0.201807	-6.37345	2.88802e-142	ustiloxin B
31	MFS multidrug transporter	AFLA_095070	MFS multidrug transporter putative	-1.00598	0.980001	-1.4528	1.36519e-09	ustiloxin B
31	conserved hypothetical protein	AFLA_095080	conserved hypothetical protein	1.00368	0.994845	-1.93245	2.11452e-08	ustiloxin B
31	C6 transcription factor	AFLA_095090	C6 transcription factor putative	-1.02093	0.959406	-1.81209	3.76598e-08	ustiloxin B
31	conserved hypothetical protein	AFLA_095100	conserved hypothetical protein	-1.13803	0.292812	-5.96843	4.05865e-168	ustiloxin B
31	conserved hypothetical protein	AFLA_095110	conserved hypothetical protein	-1.192	0.136738	-5.92328	3.95346e-134	ustiloxin B
32	dioxygenase	AFLA_096260	#N/A	#N/A	#N/A	#N/A	#N/A
32	dehydrogenase	AFLA_096270	#N/A	#N/A	#N/A	#N/A	#N/A
32	hypothetical protein	AFLA_096280	#N/A	#N/A	#N/A	#N/A	#N/A
32	endonuclease/exonuclease/phosphatase family protein	AFLA_096290	#N/A	#N/A	#N/A	#N/A	#N/A
32	HAD superfamily hydrolase	AFLA_096300	#N/A	#N/A	#N/A	#N/A	#N/A
32	conserved hypothetical protein	AFLA_096310	#N/A	#N/A	#N/A	#N/A	#N/A
32	transcription factor	AFLA_096320	C6 and C2H2 transcription factor	-1.17274	0.808172	-1.8131	0.00903339
32	transcription factor	AFLA_096330	C6 and C2H2 transcription factor	-1.34603	0.451863	-1.44648	0.0410756
32	hypothetical protein	AFLA_096340	hypothetical protein	1.12116	0.51663	-1.05161	0.564118
32	TrkA-N domain dehydrogenase	AFLA_096350	#N/A	#N/A	#N/A	#N/A	#N/A
32	hypothetical protein	AFLA_096360	#N/A	#N/A	#N/A	#N/A	#N/A
32	aflatrem-Zn2Cys6 transcription factor	AFLA_096370	Zn2Cys6 transcription factor	1.10018	0.819955	1.5842	0.000288786
32	aflatrem-FAD dependent oxidoreductase	AFLA_096380	#N/A	#N/A	#N/A	#N/A	#N/A
32	aflatrem-geranylgeranyl pyrophosphate synthase AtmC	AFLA_096390	prenyl transferase AtmC	1.66857	0.829775	30.7901	4.30875e-18	(aflatrem ATM1)
32	aflatrem-FAD-dependent monooxygenase AtmM	AFLA_096400	#N/A	#N/A	#N/A	#N/A	#N/A	(aflatrem ATM1)
32	PTH11-like integral membrane protein	AFLA_096410	PTH11-like integral membrane protein putative	1.47672	0.149125	3.41618	1.43326e-19
32	hypothetical protein	AFLA_096420	hypothetical protein	1.39887	0.441528	3.14601	6.01405e-12
32	cytochrome P450	AFLA_096430	cytochrome P450 putative	-1.01348	0.957988	-1.02954	0.720995
32	acyl transferase	AFLA_096440	acyl transferase putative	1.04528	0.905093	-1.20135	0.117141
32	necrosis and ethylene inducing peptide	AFLA_096450	#N/A	#N/A	#N/A	#N/A	#N/A
33	NRPS-like enzyme 163aa pp domain	AFLA_096700	#N/A	#N/A	#N/A	#N/A	#N/A
33	NRPS-like enzyme 317 aa C domain	AFLA_096710	#N/A	#N/A	#N/A	#N/A	#N/A
33	hypothetical protein	AFLA_096720	#N/A	#N/A	#N/A	#N/A	#N/A
33	conserved hypothetical protein	AFLA_096730	#N/A	#N/A	#N/A	#N/A	#N/A
33	monoxygenase	AFLA_096740	monoxygenase putative	-1.71243	0.0814706	-3.34467	1.04632e-08
33	cytochrome P450	AFLA_096750	#N/A	#N/A	#N/A	#N/A	#N/A
33	monocarboxylate transporter	AFLA_096760	#N/A	#N/A	#N/A	#N/A	#N/A
33	polyketide synthase 947 aa KS-AT	AFLA_096770	#N/A	#N/A	#N/A	#N/A	#N/A
34	MFS transporter	AFLA_100280	MFS transporter putative	1.52783	0.587004	2.89025	0.000188242
34	aliphatic nitrilase	AFLA_100290	aliphatic nitrilase putative	1.1359	0.608342	1.1264	0.265419
34	C6 transcription factor	AFLA_100300	C6 transcription factor putative	1.05107	0.833954	1.18718	0.0263579
34	oxidoreductase	AFLA_100310	oxidoreductase putative	1.12199	0.606229	-1.15175	0.143359
34	hypothetical protein	AFLA_100320	#N/A	#N/A	#N/A	#N/A	#N/A
34	FAD dependent oxidoreductase	AFLA_100330	FAD dependent oxidoreductase putative	1.05426	0.925543	-1.4888	0.0129656
34	nonribosomal peptide synthase 1225aa A-PP-C	AFLA_100340	nonribosomal peptide synthase putative	1.05347	0.90419	-1.16559	0.274666
34	conserved hypothetical protein	AFLA_100350	#N/A	#N/A	#N/A	#N/A	#N/A
35	alcohol dehydrogenase -lnaE flavin oxidoreductase	AFLA_101690	alcohol dehydrogenase putative	1.00665	0.971698	-1.03878	0.520253	piperazines lna cluster
35	NRPS-like enzyme -1042 aa A-PP-SDR-TE lnaA	AFLA_101700	NRPS-like enzyme putative	1.44899	0.616832	1.22575	0.555185	piperazines lna cluster
35	NmrA-like family protein-lnaB-reductase/epimerase	AFLA_101710	NmrA-like family protein	1.09619	0.647674	1.62404	9.21589e-13	piperazines lna cluster
35	cytochrome P450 -lnaC	AFLA_101720	cytochrome P450 putative	1.23844	0.750793	1.08357	0.781416	piperazines lna cluster
35	ferulate-5-hydroxylase -lnaD (cytochrome P450)	AFLA_101730	ferulate-5-hydroxylase putative	1.13051	0.794112	-1.10552	0.58922	piperazines lna cluster
35	transporter-lnaF	AFLA_101740	glycerophosphoinositol/ glycerophosphocholine transporter putative	-1.28929	0.00836255	-11.0532	3.5037e-211	piperazines lna cluster
36	PKS-like enzyme 689aa KS domain	AFLA_104210	PKS-like enzyme putative	-1.04041	0.956488	-1.11513	0.639298
36	C6 factor	AFLA_104220	conserved hypothetical protein	-1.02004	0.910743	-1.21779	8.91186e-05
36	MFS transporter	AFLA_104230	#N/A	#N/A	#N/A	#N/A	#N/A
36	PKS-like enzyme 301 aa KS domain	AFLA_104240	PKS-like enzyme putative	-1.01999	0.967717	-1.09327	0.571533
36	PKS-like enzyme 696 aa ER domain	AFLA_104250	PKS-like enzyme putative	-1.02836	0.90419	-1.15365	0.0437301
36	Phosphotransferase enzyme family protein	AFLA_104260	Phosphotransferase enzyme family protein	1.16997	0.734388	1.294	0.128377
36	acyl-CoA dehydrogenase family protein	AFLA_104270	#N/A	#N/A	#N/A	#N/A	#N/A
37	geranylgeranyl diphosphate synthase 320aa	AFLA_105050	geranylgeranyl pyrophosphate synthetase AtmG putative	-1.35118	0.0748935	-1.56243	3.28709e-05
37	epimerase/dehydratase	AFLA_105060	NAD dependent epimerase/dehydratase putative	-1.05653	0.926597	-1.89541	0.000150378
37	Cytochrome P450 family protein	AFLA_105070	cytochrome P450 oxygenase putative	1.11171	0.869954	-1.21921	0.379767
37	ent-copalyl diphosphate/ent-kaurene synthase-related terpene synthase family	AFLA_105080	terpene synthase family protein	-1.04245	0.93407	-1.59901	0.00111641
37	MFS transporter 525 aa	AFLA_105090	#N/A	#N/A	#N/A	#N/A	#N/A
37	B-galactosidase	AFLA_105100	beta-galactosidase putative	-1.11277	0.813608	1.02841	0.879161
37	hypothetical protein 123 aa	AFLA_105110	hypothetical protein	-1.00275	0.997614	1.04812	0.802791
37	GNAT protein AT 183aa	AFLA_105120	GNAT family acetyltransferase putative	1.20093	0.849731	2.36508	0.00222441
37	hypothetical protein225aa	AFLA_105130	conserved hypothetical protein	-1.07979	0.736164	-1.40288	1.5948e-05
37	hypothetical protein115aa	AFLA_105140	conserved hypothetical protein	1.05121	0.925847	-1.27363	0.14052
37	Carboxylesterase-extracellular family protein 416aa	AFLA_105150	#N/A	#N/A	#N/A	#N/A	#N/A
37	hypothetical protein110 aa	AFLA_105160	#N/A	#N/A	#N/A	#N/A	#N/A
37	O-methyltransferase family protein 402aa	AFLA_105170	O-methyltransferase putative	1.12589	0.436425	-1.09649	0.217356
37	hypothetical protein 89aa	AFLA_105180	hypothetical protein	1.19824	0.753428	1.33086	0.167204
37	NRPS-like enzyme 1055aa A-NADP	AFLA_105190	NRPS-like enzyme putative	1.06846	0.763212	-1.095	0.267002
38	cytochrome P450	AFLA_105440	cytochrome P450 putative	-1.00696	0.99362	-2.60254	2.77556e-06
38	polyketide synthase 2475aa KS_AT_MT_M_KR	AFLA_105450	polyketide synthase putative	-1.04701	0.912654	-1.7097	7.17232e-06
38	conserved hypothetical protein	AFLA_105460	conserved hypothetical protein	-1.02245	0.96967	-1.04284	0.831319
39	NADH oxidase	AFLA_108540	NADH oxidase putative	-1.22919	0.153334	1.23683	0.0119338	aflavarin
39	polyketide synthase 1751 aa KS-AT-PP	AFLA_108550	#N/A	#N/A	#N/A	#N/A	#N/A	aflavarin
39	O-methyltransferase	AFLA_108560	#N/A	#N/A	#N/A	#N/A	#N/A	aflavarin
39	conserved hypothetical protein	AFLA_108570	#N/A	#N/A	#N/A	#N/A	#N/A	aflavarin
39	cytochrome P450	AFLA_108580	cytochrome P450 putative	-1.13366	0.796959	-3.54853	8.94052e-13	aflavarin
40	toxin biosynthesis ketoreductase like nor-1 (59%)	AFLA_112820	toxin biosynthesis ketoreductase putative	1.08129	0.589308	1.58767	6.57468e-18
40	C6 factor	AFLA_112830	conserved hypothetical protein	-1.08382	0.781149	-1.20869	0.0579936
40	polyketide synthase 2137aa KS_AT_DH-PP	AFLA_112840	polyketide synthase putative	-1.15099	0.754007	-1.01579	0.935132
40	O-methyltransferase	AFLA_112850	O-methyltransferase putative	1.14239	0.761177	1.23222	0.179623
40	conserved hypothetical protein	AFLA_112860	#N/A	#N/A	#N/A	#N/A	#N/A
40	monooxygenase	AFLA_112870	monooxygenase putative	1.20688	0.674699	1.20452	0.301944
40	24-dichlorophenol 6-monooxygenase 640aa	AFLA_112880	24-dichlorophenol 6-monooxygenase putative	-1.32046	0.0803868	-2.18132	5.86911e-15
40	MFS transporter	AFLA_112890	MFS transporter putative	-1.08715	0.777813	1.34523	0.00178391
40	epoxide hydrolase	AFLA_112900	epoxide hydrolase putative	1.01182	0.95966	1.21785	0.00123269
41	hypothetical protein	AFLA_114800	hypothetical protein	1.02209	0.955533	1.17652	0.151418
41	cytochrome P450	AFLA_114810	cytochrome P450 putative	-1.00468	0.987562	1.04372	0.58771
41	polyketide synthase, putative (fluP) (pksL2)	AFLA_114820	polyketide synthase putative	1.05538	0.81734	1.49899	1.48812e-08
42	zinc-binding dehydrogenase family oxidoreductase	AFLA_116160	#N/A	#N/A	#N/A	#N/A	#N/A
42	hypothetical protein	AFLA_116170	hypothetical protein	1.28411	0.379142	3.23264	1.30493e-20
42	hypothetical protein	AFLA_116180	hypothetical protein	1.18524	0.482817	2.14422	9.54433e-16
42	conserved hypothetical protein	AFLA_116190	conserved hypothetical protein	-1.0384	0.914381	3.38652	2.97702e-38
42	conserved hypothetical protein	AFLA_116200	conserved hypothetical protein	1.28462	0.451863	2.86482	1.0485e-16
42	O-methyltransferase	AFLA_116210	O-methyltransferase putative	-1.04626	0.925543	1.78185	2.02046e-06
42	polyketide synthase 2104aa KS_AT-PP-TE	AFLA_116220	#N/A	#N/A	#N/A	#N/A	#N/A
42	C6 prot	AFLA_116230	#N/A	#N/A	#N/A	#N/A	#N/A
42	hypothetical protein	AFLA_116240	hypothetical protein	-1.01066	0.987323	-1.11998	0.508224
42	conserved hypothetical protein	AFLA_116250	conserved hypothetical protein	1.1581	0.439843	1.59323	3.95634e-09
42	N-hydroxyarylamine O-acetyltransferase	AFLA_116260	#N/A	#N/A	#N/A	#N/A	#N/A
43	dihydroflavonal-4-reductase	AFLA_116480	#N/A	#N/A	#N/A	#N/A	#N/A
43	conserved hypothetical protein	AFLA_116490	#N/A	#N/A	#N/A	#N/A	#N/A
43	PKS-like enzyme 413aa KR-(FAS-SDR)-PP	AFLA_116500	#N/A	#N/A	#N/A	#N/A	#N/A
43	conserved hypothetical protein	AFLA_116510	conserved hypothetical protein	-1.08654	0.757012	-1.21446	0.0418164
43	gibberellin 2-beta-dioxygenase	AFLA_116520	gibberellin 2-beta-dioxygenase putative	-1.00471	0.988736	-1.47766	5.35905e-08
43	cytochrome P450 alkane hydroxylase	AFLA_116530	#N/A	#N/A	#N/A	#N/A	#N/A
43	conserved hypothetical protein	AFLA_116540	#N/A	#N/A	#N/A	#N/A	#N/A
43	conserved hypothetical protein	AFLA_116550	conserved hypothetical protein	-1.25186	0.415225	-1.80313	1.72391e-06
43	NmrA-like family protein	AFLA_116560	NmrA-like family protein	-1.01461	0.966185	1.08641	0.426453
43	DUF636 domain protein	AFLA_116570	DUF636 domain protein	-1.15483	0.782673	1.3153	0.11109
43	male sterility domain cotaining protein	AFLA_116580	#N/A	#N/A	#N/A	#N/A	#N/A
43	CRAL/TRIO domain protein	AFLA_116590	CRAL/TRIO domain protein	1.02158	0.943026	-1.53565	1.75312e-07
43	dimethylallyl tryptophan synthase	AFLA_116600	dimethylallyl tryptophan synthase putative	-1.16783	0.853073	-1.44994	0.194448
43	conserved hypothetical protein	AFLA_116610	conserved hypothetical protein	-1.0259	0.914381	1.35889	3.1435e-06
43	hypothetical protein	AFLA_116620	#N/A	#N/A	#N/A	#N/A	#N/A
43	(S)-2-hydroxy-acid oxidase	AFLA_116630	(S)-2-hydroxy-acid oxidase putative	1.0278	0.916221	-1.80998	1.26645e-16
43	conserved hypothetical protein	AFLA_116640	conserved hypothetical protein	-1.17754	0.654599	-4.62243	1.30593e-23
43	pectate lyase	AFLA_116650	pectate lyase putative	-1.10663	0.851426	-3.36608	1.49634e-10
43	conserved hypothetical protein	AFLA_116660	#N/A	#N/A	#N/A	#N/A	#N/A
44	transferase family protein	AFLA_116870	#N/A	#N/A	#N/A	#N/A	#N/A
44	C6 transcription factor	AFLA_116880	#N/A	#N/A	#N/A	#N/A	#N/A
44	polyketide synthase 2580 aa KS_AT_PP_M-TE	AFLA_116890	#N/A	#N/A	#N/A	#N/A	#N/A
44	conserved hypothetical protein	AFLA_116900	#N/A	#N/A	#N/A	#N/A	#N/A
44	hypothetical protein	AFLA_116910	#N/A	#N/A	#N/A	#N/A	#N/A
44	short-chain dehydrogenase	AFLA_116920	short-chain dehydrogenase putative	1.10714	0.530428	1.40126	1.5042e-07
45	C6 transcription factor	AFLA_118300	C6 transcription factor putative	-1.0901	0.498908	-1.07342	0.231577
45	conserved hypothetical protein	AFLA_118310	conserved hypothetical protein	-1.03012	0.910211	1.02055	0.829046
45	hypothetical protein	AFLA_118320	hypothetical protein	-1.02738	0.9449	1.41692	0.000876627
45	conserved hypothetical protein	AFLA_118330	conserved hypothetical protein	1.17739	0.608595	1.41982	0.00463882
45	flavin containing polyamine oxidase	AFLA_118340	flavin containing polyamine oxidase putative	-1.12274	0.721381	-1.94069	3.26683e-09
45	glutamate decarboxylase	AFLA_118350	glutamate decarboxylase putative	1.65919	0.342676	1.28211	0.404205
45	conserved hypothetical protein	AFLA_118360	conserved hypothetical protein	1.08046	0.86046	-1.07466	0.657546
45	conserved hypothetical protein	AFLA_118370	conserved hypothetical protein	1.04041	0.904605	-1.04025	0.737334
45	conserved hypothetical protein	AFLA_118380	conserved hypothetical protein	-1.23382	0.541047	1.07916	0.643718
45	NCS family nucleoside transporter	AFLA_118390	NCS family nucleoside transporter putative	-1.043	0.90419	-1.39659	0.00106588
45	hypothetical protein	AFLA_118400	hypothetical protein	-1.10463	0.75727	-1.57661	3.0807e-05
45	conserved hypothetical protein	AFLA_118410	conserved hypothetical protein	-1.07051	0.842561	-1.68625	7.0691e-07
45	hypothetical protein	AFLA_118420	hypothetical protein	-1.33787	0.51357	-4.04831	1.14654e-10
45	conserved hypothetical protein	AFLA_118430	#N/A	#N/A	#N/A	#N/A	#N/A
45	NRPS-like enzyme 1048 aa CaiC (A-PP-NADP-TE)	AFLA_118440	#N/A	#N/A	#N/A	#N/A	#N/A
45	conserved hypothetical protein	AFLA_118450	#N/A	#N/A	#N/A	#N/A	#N/A
45	amino acid transporter	AFLA_118460	amino acid transporter putative	1.06646	0.803314	2.31852	7.39943e-29
46	polyketide synthase 2460aa KS-AT-DH-M-ER-KR-PP	AFLA_118940	#N/A	#N/A	#N/A	#N/A	#N/A
46	conserved hypothetical protein	AFLA_118950	#N/A	#N/A	#N/A	#N/A	#N/A
46	polyketide synthase 2253aa KS-AT-PP-MT	AFLA_118960	polyketide synthase putative	1.14492	0.838577	3.034	3.87541e-11
46	MAK1-like monooxygenase	AFLA_118970	#N/A	#N/A	#N/A	#N/A	#N/A
47	oxidoreductase short chain dehydrogenase/reductase family	AFLA_119090	#N/A	#N/A	#N/A	#N/A	#N/A
47	hypothetical protein	AFLA_119100	#N/A	#N/A	#N/A	#N/A	#N/A
47	NRPS-like enzyme 1043 aa A-PP-TE	AFLA_119110	NRPS-like enzyme putative	1.27962	0.693103	1.3745	0.185007
47	beta-lactamase family protein	AFLA_119120	beta-lactamase family protein	1.26651	0.218016	1.35959	0.00348665
47	conserved hypothetical protein	AFLA_119130	conserved hypothetical protein	-1.11997	0.83346	1.17259	0.397654
47	short-chain dehydrogenases/reductase	AFLA_119140	#N/A	#N/A	#N/A	#N/A	#N/A
48	fumarylacetoacetate hydrolase	AFLA_121440	fumarylacetoacetate hydrolase putative	-1.00188	0.995856	-1.39424	2.39075e-06
48	trihydroxytoluene oxygenase	AFLA_121450	trihydroxytoluene oxygenase	-1.09841	0.75867	-2.37893	2.00152e-17
48	hypothetical protein	AFLA_121460	#N/A	#N/A	#N/A	#N/A	#N/A
48	hscarg dehydrogenase	AFLA_121470	#N/A	#N/A	#N/A	#N/A	#N/A	(piperazines lnb cluster)
48	phytanoyl-CoA dioxygenase family protein	AFLA_121480	#N/A	#N/A	#N/A	#N/A	#N/A	(piperazines lnb cluster)
48	NmrA-like family protein-lnbB-reductase/epimerase	AFLA_121490	#N/A	#N/A	#N/A	#N/A	#N/A	(piperazines lnb cluster)
48	cytochrome P450 -lnbC	AFLA_121500	#N/A	#N/A	#N/A	#N/A	#N/A	(piperazines lnb cluster)
48	conserved hypothetical protein-methyltransferase	AFLA_121510	#N/A	#N/A	#N/A	#N/A	#N/A	(piperazines lnb cluster)
48	NRPS-like enzyme lnbA A-PP-SDR	AFLA_121520	#N/A	#N/A	#N/A	#N/A	#N/A	(piperazines lnb cluster)
48	NADH-dependent flavin oxidoreductaselnbE-flavin oxid	AFLA_121530	#N/A	#N/A	#N/A	#N/A	#N/A	(piperazines lnb cluster)
48	MFS multidrug transporter -transporter	AFLA_121540	#N/A	#N/A	#N/A	#N/A	#N/A	(piperazines lnb cluster)
48	conserved hypothetical protein	AFLA_121550	conserved hypothetical protein	-1.08499	0.78884	-1.63148	8.0289e-07
48	conserved hypothetical protein	AFLA_121560	conserved hypothetical protein	-1.22803	0.138743	-1.55354	3.90735e-08
48	conserved hypothetical protein	AFLA_121570	conserved hypothetical protein	-1.63375	0.0218483	-1.38842	0.0379731
48	C-4 methyl sterol oxidase	AFLA_121580	C-4 methyl sterol oxidase putative	1.00995	0.966185	-1.19915	0.00486533
48	zinc-binding alcohol dehydrogenase	AFLA_121590	zinc-binding alcohol dehydrogenase putative	-1.08428	0.897564	-2.48779	2.53419e-06
48	conserved hypothetical protein	AFLA_121600	conserved hypothetical protein	1.10626	0.762465	1.16756	0.20821
48	cytochrome P450	AFLA_121610	cytochrome P450 putative	1.29781	0.0518237	1.69317	5.99842e-10
48	conserved hypothetical protein	AFLA_121620	conserved hypothetical protein	-1.02879	0.967616	1.49546	0.0241978
48	short-chain dehydrogenase/oxidoreductase	AFLA_121630	#N/A	#N/A	#N/A	#N/A	#N/A
49	efflux pump antibiotic resistance protein	AFLA_125600	efflux pump antibiotic resistance protein putative	-1.40462	0.385251	-1.48311	0.0354626
49	conserved hypothetical protein	AFLA_125610	conserved hypothetical protein	-1.01178	0.976986	1.26287	0.0372264
49	ThiJ/PfpI family transcriptional regulator	AFLA_125620	#N/A	#N/A	#N/A	#N/A	#N/A
49	PKS-like enzyme 426 aa KR-PP	AFLA_125630	#N/A	#N/A	#N/A	#N/A	#N/A
49	PKS-like enzyme 708 aa AT-DH	AFLA_125640	#N/A	#N/A	#N/A	#N/A	#N/A
49	hypothetical protein	AFLA_125650	#N/A	#N/A	#N/A	#N/A	#N/A
50	ankyrin repeat protein	AFLA_126660	ankyrin repeat protein	-1.08955	0.74791	1.22891	0.029318
50	hypothetical protein	AFLA_126670	hypothetical protein	-1.15294	0.473775	1.11065	0.263646
50	WD repeat domain	AFLA_126680	WD repeat-containing protein putative	-1.20697	0.256633	-1.24782	0.0128253
50	conserved hypothetical protein	AFLA_126690	conserved hypothetical protein	-1.25258	0.132519	-1.30844	0.00281665
50	hypothetical protein	AFLA_126700	hypothetical protein	#N/A	#N/A	#N/A	#N/A
50	polyketide synthase 2505 aa KS_AT_DH_M_ER_KR	AFLA_126710	polyketide synthase putative	-1.03364	0.927703	-1.53296	1.91477e-05
50	hypothetical protein	AFLA_126720	hypothetical protein	1.10698	0.823347	-1.08008	0.663093
50	conserved hypothetical protein	AFLA_126730	conserved hypothetical protein	1.03752	0.902228	-1.02467	0.825254
51	C6 factor 247aa	AFLA_126990	conserved hypothetical protein	#N/A	#N/A	#N/A	#N/A
51	conserved hyothetical protein 183 aa	AFLA_127000	hypothetical protein	#N/A	#N/A	#N/A	#N/A
51	conserved hyothetical protein 133 aa	AFLA_127010	conserved hypothetical protein	3.10151	0.000191294	3.22548	1.95612e-06
51	FAD-bindingmonooxygenase 473 aa	AFLA_127020	monooxygenase, putative	#N/A	#N/A	#N/A	#N/A
51	esterase-lipase 267 aa	AFLA_127030	conserved hypothetical protein	1.32984	0.343496	1.10094	0.578716
51	MFS transporter 109 aa	AFLA_127040	MFS monocarboxylate transporter, putative	#N/A	#N/A	#N/A	#N/A
51	transcription initiation 433 aa	AFLA_127050	conserved hypothetical protein	#N/A	#N/A	#N/A	#N/A
51	dioxygenase 182aa	AFLA_127060	conserved hypothetical protein	#N/A	#N/A	#N/A	#N/A
51	short-chain dehydrogenase	AFLA_127070	short-chain dehydrogenase, putative	#N/A	#N/A	#N/A	#N/A
51	NMRA-like protein 298 aa	AFLA_127080	conserved hypothetical protein	#N/A	#N/A	#N/A	#N/A
51	polyketide synthase 2586aa KS-AT-PP-TE	AFLA_127090	polyketide synthase, putative	#N/A	#N/A	#N/A	#N/A
51	thioredoxin-like family 284 aa	AFLA_127100	conserved hypothetical protein	1.123	0.782638	3.13569	1.35182e-23
51	MFS transporter	AFLA_127110	MFS transporter, putative	1.19252	0.279442	1.23948	0.012243
52	hypothetical protein	AFLA_128030	hypothetical protein	-1.02693	0.955533	-1.12683	0.412272
52	efflux pump antibiotic resistance protein	AFLA_128040	efflux pump antibiotic resistance protein putative	1.04388	0.925543	-1.02721	0.8667
52	conserved hypothetical protein	AFLA_128050	conserved hypothetical protein	1.02782	0.95966	-1.26355	0.136999
52	polyketide synthase 2591 aa KS-AT-DH-M-ER-NADB-PP	AFLA_128060	polyketide synthase putative	1.02763	0.915985	-1.1095	0.193668
52	conserved hypothetical protein	AFLA_128070	conserved hypothetical protein	1.09962	0.632483	1.18665	0.0309243
52	conserved hypothetical protein	AFLA_128080	conserved hypothetical protein	1.06357	0.789282	1.13598	0.11138
52	cytochrome P450 alkane hydroxylase	AFLA_128090	cytochrome P450 alkane hydroxylase putative	-1.05248	0.890616	1.13153	0.318576
53	cytochrome P450	AFLA_135430	cytochrome P450, putative	#N/A	#N/A	#N/A	#N/A
53	cytochrome P450	AFLA_135440	cytochrome P450, putative	#N/A	#N/A	#N/A	#N/A
53	trichodiene synthase	AFLA_135450	trichodiene synthase, putative	#N/A	#N/A	#N/A	#N/A
53	conserved hypothetical protein	AFLA_135460	conserved hypothetical protein	#N/A	#N/A	#N/A	#N/A
53	ornithine decarboxylase	AFLA_135470	ornithine decarboxylase, putative	#N/A	#N/A	#N/A	#N/A
53	galactose-proton symport	AFLA_135480	galactose-proton symport, putative	#N/A	#N/A	#N/A	#N/A
53	nonribosomal peptide synthase 1071 aa A-PP-C	AFLA_135490	nonribosomal peptide synthase, putative	#N/A	#N/A	#N/A	#N/A
53	conserved hypothetical protein	AFLA_135500	conserved hypothetical protein	#N/A	#N/A	#N/A	#N/A
54	aflYa/ nadA/ NADH oxidase	AFLA_139140	aflYa/ nadA/ NADH oxidase	-1.74277	1.59362e-08	-428.384	1.5708e-270	aflatoxins
54	aflY/ hypA/ hypP/ hypothetical protein	AFLA_139150	aflY/ hypA/ hypP/ hypothetical protein	-1.96453	1.32784e-10	-145.248	0	aflatoxins
54	aflX/ ordB/ monooxygenase/ oxidase	AFLA_139160	aflX/ ordB/ monooxygenase/ oxidase	-1.68374	1.71764e-10	-197.826	0	aflatoxins
54	aflW/ moxY/ monooxygenase	AFLA_139170	aflW/ moxY/ monooxygenase	-1.69106	1.24518e-08	-122.694	0	aflatoxins
54	aflV/ cypX/ cytochrome P450 monooxygenase	AFLA_139180	aflV/ cypX/ cytochrome P450 monooxygenase	-1.72544	2.59417e-08	-209.201	0	aflatoxins
54	aflK/ vbs/ VERB synthase	AFLA_139190	aflK/ vbs/ VERB synthase	-1.73991	1.27476e-09	-214.934	0	aflatoxins
54	aflQ/ ordA/ ord-1/ oxidoreductase/ cytochrome P450 monooxigenase	AFLA_139200	aflQ/ ordA/ ord-1/ oxidoreductase/ cytochrome P450 monooxigenase	-1.7102	1.76173e-06	-243.797	8.59577e-272	aflatoxins
54	aflP/ omtA/ omt-1/ O-methyltransferase A	AFLA_139210	aflP/ omtA/ omt-1/ O-methyltransferase A	-1.75443	1.30221e-05	-236.724	1.30885e-285	aflatoxins
54	aflO/ omtB/ dmtA/ O-methyltransferase B	AFLA_139220	aflO/ omtB/ dmtA/ O-methyltransferase B	-1.65135	2.05493e-08	-235.351	0	aflatoxins
54	aflI/ avfA/ cytochrome P450 monooxygenase	AFLA_139230	aflI/ avfA/ cytochrome P450 monooxygenase	-1.72029	0.00237651	-157.149	3.02675e-117	aflatoxins
54	aflLa/ hypB/ hypothetical protein	AFLA_139240	aflLa/ hypB/ hypothetical protein	-1.57664	0.000231562	-170.257	1.56318e-248	aflatoxins
54	aflL/ verB/ desaturase/ P450 monooxygenase	AFLA_139250	aflL/ verB/ desaturase/ P450 monooxygenase	-1.6539	1.60442e-07	-227.192	0	aflatoxins
54	aflG/ avnA/ ord-1/ cytochrome P450 monooxygenase	AFLA_139260	aflG/ avnA/ ord-1/ cytochrome P450 monooxygenase	-1.66069	5.23888e-08	-220.923	0	aflatoxins
54	aflNa/ hypD/ hypothetical protein	AFLA_139270	aflNa/ hypD/ hypothetical protein	-1.34685	0.000172128	-12.4355	5.88118e-285	aflatoxins
54	aflN/ verA/ monooxygenase	AFLA_139280	aflN/ verA/ monooxygenase	-1.67373	5.23888e-08	-169.711	0	aflatoxins
54	aflMa/ hypE/ hypothetical protein	AFLA_139290	aflMa/ hypE/ hypothetical protein	-1.56541	3.84336e-05	-203.255	1.22151e-274	aflatoxins
54	aflM/ ver-1/ dehydrogenase/ ketoreductase	AFLA_139300	aflM/ ver-1/ dehydrogenase/ ketoreductase	-1.72172	8.57899e-09	-271.894	0	aflatoxins
54	aflE/ norA/ aad/ adh-2/ NOR reductase/ dehydrogenase	AFLA_139310	aflE/ norA/ aad/ adh-2/ NOR reductase/ dehydrogenase	-1.7962	2.05493e-08	-235.274	0	aflatoxins
54	aflJ/ estA/ esterase	AFLA_139320	aflJ/ estA/ esterase	-1.52176	0.00560083	-105.754	2.64392e-231	aflatoxins
54	aflH/ adhA/ short chain alcohol dehydrogenase	AFLA_139330	aflH/ adhA/ short chain alcohol dehydrogenase	-1.70514	9.16078e-05	-104.512	6.35919e-233	aflatoxins
54	aflS/ aflJ pathway regulator	AFLA_139340	aflS/ pathway regulator	-1.34347	0.00029307	-7.61461	3.4751e-189	aflatoxins
54	aflR / apa-2 / afl-2 / transcription activator	AFLA_139360	aflR / apa-2 / afl-2 / transcription activator	-1.3293	0.0644931	-8.71101	1.62712e-93	aflatoxins
54	aflB / fas-1 / fatty acid synthase beta subunit	AFLA_139370	aflB / fas-1 / fatty acid synthase beta subunit	-1.64893	3.45986e-08	-13.844	2.19278e-192	aflatoxins
54	aflA / fas-2 / hexA / fatty acid synthase alpha subunit	AFLA_139380	aflA / fas-2 / hexA / fatty acid synthase alpha subunit	-1.68169	7.66017e-08	-5.87776	3.2383e-90	aflatoxins
54	aflD / nor-1 / reductase	AFLA_139390	aflD / nor-1 / reductase	-1.76983	2.98436e-05	-118.441	9.24331e-239	aflatoxins
54	aflCa / hypC / hypothetical protein	AFLA_139400	aflCa / hypC / hypothetical protein	-1.70564	3.00404e-05	-227.931	3.91852e-271	aflatoxins
54	aflC / pksA / pksL1 / polyketide synthase 2109 aa KS-AT-PP-TE	AFLA_139410	aflC / pksA / pksL1 / polyketide synthase	-1.68115	5.16922e-05	-35.861	2.70769e-189	aflatoxins
54	aflT / aflT / transmembrane protein	AFLA_139420	aflT / aflT / transmembrane protein	-1.14686	0.0836205	-1.99574	7.89834e-48	aflatoxins
54	aflU / cypA / P450 monooxygenase	AFLA_139430	aflU / cypA / P450 monooxygenase	#N/A	#N/A	#N/A	#N/A	aflatoxins
54	aflF / norB / dehydrogenase	AFLA_139440	aflF / norB / dehydrogenase	-1.13055	0.802061	-1.73504	0.000809117	aflatoxins
55	MFS multidrug transporter	AFLA_139460	MFS multidrug transporter putative	-1.15335	0.204768	-3.17479	7.23425e-86	cyclopiazonic acid
55	FAD dependent oxidoreductase	AFLA_139470	FAD dependent oxidoreductase putative	-1.17329	0.246461	-5.28315	1.02166e-121	cyclopiazonic acid
55	dimethylallyl tryptophan synthase	AFLA_139480	tryptophan dimethylallyltransferase	-1.14778	0.355286	-4.42913	2.29941e-106	cyclopiazonic acid
55	hybrid PKS/NRPS enzyme 3851 aa; KS_AT_DH_M_KR_PP_C-A-T-NADB	AFLA_139490	polyketide synthase-nonribosomal peptide synthetase hybrid	-1.13882	0.596205	-5.77516	2.4027e-74	cyclopiazonic acid
56	FAD dependent oxidoreductase	AFLA_096040	conserved hypothetical protein	1.0298	0.916406	1.17084	0.0582466	kojic acid
56	C6 transcription factor	AFLA_096050	protein RDR1 putative	1.00777	0.976953	1.07002	0.413708	kojic acid
56	major facilitator protein	AFLA_096060	conserved hypothetical protein	-1.09275	0.494374	-1.21203	0.000492561	kojic acid
