# Supplementary material for: The Solvent Dimethyl Sulfoxide Affects Physiology, Transcriptome and Secondary Metabolism of Aspergillus flavus
Source: J Fungi (Basel). 2021 Dec 9;7(12):1055. doi: 10.3390/jof7121055 (PMC8703953; doi:10.3390/jof7121055)
Supplement: Supplementary file 1 [file jof-07-01055-s001.zip › Table S4.xlsx]

## Sheet: Feuil1
Table S4: Normalized level of some A. flavus secondary metabolites detected in fungal and culture medium extracts
		without DMSO														treated with 35 mM DMSO														treated with 282 mM DMSO
				Mycelium							Medium							Mycelium							Medium							Mycelium						Medium
				Normalized level							Normalized level							Normalized level							Normalized level						Normalized level						Normalized level
				Replicates				Average			Replicates				Average			Replicates				Average			Replicates				Average			Replicates			Average			Replicates				Average
	Aflatoxin B1	7570000	11800000	6810000	10500000	12800000	11800000	1.02133e+07	9500000	13000000	13900000	14600000	15900000	11200000	1.30167e+07	1870000	539000	3590000	5150000	3400000	3360000	2.98483e+06	9860000	5780000	6520000	4910000	6540000	5750000	6560000	nd	nd	nd	nd	nd	nd	nd	nd	nd	nd	nd	nd	nd
	O-methylsterigmatocystin	12200000	16600000	14100000	15900000	23000000	20100000	1.69833e+07	6730000	9130000	10700000	9470000	12400000	6700000	9.18833e+06	4630000	10200000	9010000	7930000	7650000	12200000	8.60333e+06	6910000	5910000	5240000	4160000	6200000	4570000	5.49833e+06	nd	nd	nd	nd	nd	nd	nd	nd	nd	nd	nd	nd	nd
	Versicolorin A	475000	503000	375000	565000	421000	589000	488000	105000	104000	103000	109000	67400	56400	90800	123000	345000	357000	369000	282000	261000	289500	69000	67500	96600	51800	130000	74000	81483.3	nd	nd	nd	nd	nd	nd	nd	nd	nd	nd	nd	nd	nd
	Versicolorin B	117000	128000	92200	155000	101000	169000	127033	130000	122000	134000	441000	102000	96600	170933	25900	77800	83400	82000	68300	62300	66616.7	75100	80900	93400	61600	112000	80400	83900	nd	nd	nd	nd	nd	nd	nd	nd	nd	nd	nd	nd	nd
	Cyclopiazonic acid	1390000	2210000	318000	1010000	554000	2050000	1.25533e+06	4550000	5810000	6600000	5240000	5550000	3830000	5.26333e+06	438000	915000	958000	973000	1990000	555000	971500	3160000	3060000	4210000	2440000	4610000	2910000	3.39833e+06	101000	134000	191000	108000	111000	129000	335000	644000	370000	734000	531000	786000	566667
	Ustiloxin B	176000	240000	221000	449000	158000	253000	249500	nd	nd	nd	nd	nd	nd	nd	151000	127000	125000	92600	123000	123000	123600	nd	nd	nd	nd	nd	nd	nd	nd	nd	nd	nd	nd	nd	nd	nd	nd	nd	nd	nd	nd
	Asperipin 2a	65000	59100	49600	152000	39400	60000	70850	39200	28500	44400	36900	19600	11500	30016.7	46100	56400	63400	31700	28200	60000	47633.3	28700	38200	58400	24600	68100	42000	43333.3	12600	17400	5620	12500	10400	11704	51200	56000	36700	82400	41400	11500	46533.3
