# Supplementary material for: The Solvent Dimethyl Sulfoxide Affects Physiology, Transcriptome and Secondary Metabolism of Aspergillus flavus
Source: J Fungi (Basel). 2021 Dec 9;7(12):1055. doi: 10.3390/jof7121055 (PMC8703953; doi:10.3390/jof7121055)
Supplement: Supplementary file 1 [file jof-07-01055-s001.zip › Table S5.xlsx]

## Sheet: Feuil1
Table S5: genes orthologous of Aspergillus nidulans genes determined as potential direct target gene for VosA (Wu et al, 2021)a
Aspergillus flavus	Aspergillus nidulans	Putative function	Fold Change	Adjusted p-value
NRRL 3357 strain Gene ID	FGSC A4 strain Gene ID
AFLA_049070	AN6642	sodium potassium-type ATPase putative enaA	4.02786	4.93e-13
AFLA_003760	AN0391	NACHT domain protein.	4.02818	6.64e-15
AFLA_138670	AN2822	aquaporin putative. Has domain(s) with predicted transporter activity, role in transport and membrane localization	4.13026	4.27e-06
AFLA_048440	AN8829	conserved hypothetical protein	4.19023	2.1e-13
AFLA_074270	AN4482	sugar transporter putative. Has domain(s) with predicted transmembrane transporter activity, role in transmembrane transport and integral component of membrane localization	4.19191	5.58e-12
AFLA_044790	Con10 duplicated	conidiation-specific family protein	4.24668	9.02e-11
AFLA_099050	AN10040	conserved hypothetical protein. Ortholog of A. fumigatus Af293 : Afu5g09180, A. niger CBS 513.88 : An07g03930, Penicillium expansum: Pexp_018490, P. rubens Pc20g10220	4.34821	3.43e-15
AFLA_043550	AN1605	conserved hypothetical protein	4.80171	1.36e-12
AFLA_055690	AN6581	ABC drug exporter AtrF	4.94317	1.28e-14
AFLA_083110	AN5015	orthologous of N. crassa conidiation-specific protein Con10 (ConJ)	5.01484	4.66e-13
AFLA_109380	AN0599	alcohol dehydrogenase putative	5.50579	4.67e-12
AFLA_055700	AN6581	ATP-binding cassette transporter atrF	5.509	2.73e-14
AFLA_044800	AN8640	orthologous of N. crassa conidiation protein Con6 (ConF)	5.58944	1.85e-13
AFLA_126170	AN2535	conserved hypothetical protein	6.08888	7.52e-14
a Wu MY, Mead ME, Lee MK, Neuhaus GF, Adpressa DA, Martien JI, Son YE, Moon H, Amador-Noguez D, Han KH, Rokas A, Loesgen S, Yu JH, Park HS. 2021. Transcriptomic, Protein-DNA Interaction, and Metabolomic Studies of VosA, VelB, and WetA in Aspergillus nidulans Asexual Spores. mBio. 12:e03128-20. doi: 10.1128/mBio.03128-20
